# Supplementary material for: Uneven consequences of global climate mitigation pathways on regional water quality in the 21st century
Source: Nat Commun. 2024 Jun 27;15:5464. doi: 10.1038/s41467-024-49866-x (PMC11211422; doi:10.1038/s41467-024-49866-x)
Supplement: Supplementary file 3 — Source Data [file 41467_2024_49866_MOESM3_ESM.xlsx]

## Sheet: Fig. 1a
	DN							DIN							DON
	Marker			no CO2 Fertilization				Marker			no CO2 Fertilization				Marker			no CO2 Fertilization
	SSP1-2.6	SSP2-4.5	SSP5-8.5	SSP1-2.6	SSP2-4.5	SSP5-8.5		SSP1-2.6	SSP2-4.5	SSP5-8.5	SSP1-2.6	SSP2-4.5	SSP5-8.5		SSP1-2.6	SSP2-4.5	SSP5-8.5	SSP1-2.6	SSP2-4.5	SSP5-8.5
2010	31.6781	31.6695	31.5614	31.7286	31.7167	31.6152		17.499	17.6386	17.6519	17.549	17.6843	17.7057		14.1786	14.0314	13.91	14.1786	14.031	13.91
2011	31.7643	31.7762	31.7214	31.83	31.8414	31.7919		17.5681	17.7548	17.7167	17.6329	17.8181	17.7867		14.1957	14.0219	14.0057	14.1962	14.0219	14.0057
2012	31.721	31.8633	31.6638	31.8057	31.9524	31.7514		17.5767	17.8143	17.6286	17.6605	17.9014	17.7152		14.1438	14.049	14.0362	14.1443	14.0495	14.0362
2013	31.6867	32.029	31.7119	31.7933	32.14	31.8224		17.631	17.9095	17.711	17.7362	18.0186	17.82		14.0552	14.119	14.0019	14.0562	14.1205	14.0024
2014	31.7852	32.0443	31.7624	31.921	32.1771	31.9014		17.7052	17.8919	17.7457	17.8395	18.0229	17.8829		14.079	14.1519	14.0176	14.0805	14.1538	14.0181
2015	32.101	32.2171	32.029	32.2619	32.3814	32.1986		17.8671	17.9871	17.8662	18.0262	18.15	18.0338		14.2329	14.229	14.1633	14.2343	14.231	14.1643
2016	32.2152	32.2529	32.0514	32.401	32.4452	32.2486		17.8952	17.9748	17.8248	18.079	18.1657	18.0224		14.3186	14.2767	14.2267	14.32	14.2786	14.2257
2017	32.2519	32.3629	32.0776	32.4667	32.5905	32.311		17.9681	18.0619	17.7986	18.181	18.2881	18.0324		14.2824	14.2995	14.279	14.2833	14.3014	14.2781
2018	32.49	32.5367	32.1038	32.741	32.8024	32.3762		18.149	18.1529	17.791	18.3986	18.4176	18.0648		14.3395	14.3824	14.3119	14.34	14.3838	14.3105
2019	32.781	32.5895	32.1348	33.0667	32.8933	32.4505		18.2671	18.2219	17.8224	18.5524	18.5257	18.1405		14.5119	14.3667	14.3114	14.5119	14.3671	14.309
2020	32.95	32.4933	32.0533	33.2686	32.839	32.411		18.2943	18.1933	17.7938	18.6143	18.54	18.1552		14.6538	14.299	14.2586	14.6524	14.2986	14.2548
2021	32.869	32.5048	32.0738	33.2248	32.9005	32.4829		18.2476	18.2624	17.7381	18.6062	18.6605	18.1529		14.6195	14.2414	14.3348	14.6167	14.2395	14.3295
2022	32.7781	32.7457	32.0281	33.17	33.1962	32.4819		18.2219	18.47	17.6171	18.6186	18.9243	18.0786		14.5543	14.2752	14.41	14.5495	14.2714	14.4029
2023	32.6395	32.7986	32.1819	33.069	33.2943	32.6857		18.1676	18.4205	17.7248	18.6043	18.9229	18.239		14.4695	14.3776	14.4562	14.4624	14.3714	14.4467
2024	32.6052	32.8405	32.301	33.0714	33.3819	32.8567		18.1452	18.4419	17.8329	18.6224	18.9929	18.4024		14.4576	14.3986	14.4671	14.4471	14.3895	14.4543
2025	32.599	33.0552	32.3224	33.1024	33.6524	32.9295		18.1429	18.561	17.8348	18.6605	19.171	18.4595		14.4538	14.4948	14.4867	14.4395	14.4819	14.47
2026	32.5981	33.2605	32.2286	33.1414	33.9076	32.8957		18.1948	18.6519	17.7505	18.7562	19.3167	18.439		14.401	14.6086	14.4767	14.3829	14.5914	14.4557
2027	32.6467	33.3448	32.3067	33.229	34.0419	33.0381		18.231	18.6857	17.7567	18.8367	19.4052	18.5157		14.4138	14.6586	14.549	14.3905	14.6371	14.5224
2028	32.7671	33.4924	32.2143	33.3857	34.2462	32.9971		18.2419	18.7233	17.6705	18.889	19.5048	18.4867		14.5233	14.769	14.5433	14.4948	14.7419	14.5105
2029	32.8371	33.4681	32.2362	33.491	34.2738	33.07		18.2967	18.7019	17.6505	18.9852	19.5429	18.5248		14.5381	14.7662	14.5852	14.5038	14.7319	14.5452
2030	32.9333	33.4071	32.0619	33.6195	34.2557	32.9395		18.3224	18.7114	17.4786	19.0514	19.6033	18.4043		14.6086	14.6952	14.5833	14.5667	14.6538	14.5362
2031	32.9771	33.601	32.0614	33.6867	34.511	32.989		18.329	18.9448	17.4552	19.0895	19.9052	18.4405		14.6462	14.6557	14.6062	14.5962	14.6071	14.5495
2032	33.0419	33.8248	32.0186	33.7752	34.7886	32.9952		18.3333	19.0143	17.4252	19.1262	20.039	18.469		14.7067	14.81	14.5929	14.6481	14.751	14.5271
2033	33.0767	33.7333	32.0167	33.8338	34.7229	33.0438		18.2838	18.8995	17.4705	19.109	19.9605	18.5762		14.791	14.8338	14.5457	14.7233	14.7643	14.469
2034	33.1824	33.6857	32.0062	33.9552	34.7176	33.0914		18.25	18.9195	17.4576	19.1019	20.0333	18.6333		14.9305	14.7667	14.5481	14.8514	14.6857	14.46
2035	33.1095	33.8252	32.0519	33.8929	34.9033	33.1881		18.1557	19.0743	17.4057	19.029	20.2457	18.6486		14.9524	14.7514	14.6457	14.8624	14.659	14.5419
2036	32.9729	33.9048	31.9871	33.7719	35.019	33.1486		18.0738	19.0948	17.2976	18.9748	20.3152	18.581		14.8976	14.811	14.69	14.7962	14.7052	14.5695
2037	32.9543	34.2238	31.9652	33.7638	35.3862	33.1557		18.0271	19.34	17.259	18.9519	20.6229	18.5852		14.9252	14.8848	14.7067	14.811	14.7648	14.5724
2038	33.0195	34.3514	32.1048	33.8424	35.5581	33.3419		18.0243	19.4219	17.331	18.9743	20.7629	18.7219		14.9933	14.9305	14.7743	14.8676	14.7967	14.6219
2039	32.8805	34.2919	32.1481	33.7048	35.5314	33.4233		17.8629	19.3738	17.4062	18.8281	20.7619	18.85		15.0157	14.9195	14.7429	14.8762	14.771	14.5748
2040	32.7267	34.389	32.269	33.5505	35.6643	33.6038		17.7433	19.4333	17.5357	18.7224	20.8729	19.0567		14.9819	14.9571	14.7343	14.8276	14.7924	14.5486
2041	32.6533	34.62	32.6095	33.4767	35.939	34.0333		17.6686	19.6052	17.7081	18.6619	21.1057	19.3395		14.9833	15.0162	14.9024	14.8138	14.8343	14.6952
2042	32.6705	34.8629	32.6662	33.49	36.2195	34.1081		17.6729	19.65	17.6457	18.6767	21.2081	19.319		14.9957	15.2143	15.0214	14.8124	15.0124	14.79
2043	32.8052	34.6743	32.6262	33.6319	36.0414	34.0905		17.7548	19.4971	17.6286	18.7795	21.0819	19.3481		15.0486	15.1781	14.9986	14.8514	14.9605	14.7438
2044	33.0114	34.7248	32.4843	33.8462	36.1386	33.98		17.8819	19.5748	17.4719	18.929	21.2252	19.2471		15.1281	15.151	15.0133	14.9167	14.9133	14.7338
2045	33.0829	34.8195	32.4948	33.9162	36.2533	34.0129		17.9119	19.6005	17.369	18.9738	21.2905	19.1943		15.169	15.22	15.1267	14.9414	14.9629	14.8195
2046	33.281	34.8052	32.5719	34.11	36.2552	34.1043		17.9862	19.5867	17.35	19.0624	21.3133	19.2171		15.2929	15.2186	15.2233	15.0471	14.9424	14.8881
2047	33.2214	34.7667	32.6948	34.0438	36.2538	34.2505		17.8767	19.61	17.3157	18.961	21.3924	19.2367		15.3429	15.1567	15.38	15.0824	14.8619	15.0148
2048	33.2262	34.8652	32.4681	34.0581	36.3986	34.0267		17.9076	19.6781	17.131	19.0143	21.5271	19.08		15.3167	15.1871	15.3376	15.0433	14.8719	14.9467
2049	33.32	35.0743	32.4219	34.1505	36.6448	34.0052		17.9638	19.7667	17.1024	19.0852	21.679	19.1038		15.3552	15.3076	15.3195	15.0648	14.9657	14.9014
2050	33.2995	35.2767	32.37	34.1076	36.8714	33.971		17.8467	19.8543	17.04	18.9633	21.8176	19.09		15.4524	15.4224	15.33	15.1438	15.0538	14.8805
2051	33.181	35.4	32.41	33.9643	37.0195	34.0257		17.7652	19.8924	17.0543	18.8733	21.9052	19.1452		15.4152	15.5076	15.3557	15.0905	15.1143	14.8795
2052	33.1424	35.3014	32.459	33.9171	36.9329	34.1062		17.7448	19.7738	17.0467	18.8595	21.8214	19.2029		15.3967	15.5276	15.4124	15.0567	15.1119	14.9029
2053	33.1752	35.169	32.5686	33.9519	36.8238	34.2138		17.7895	19.6886	17.0743	18.9205	21.78	19.2671		15.3848	15.4805	15.4948	15.0305	15.0443	14.9462
2054	33.4252	35.3557	32.4795	34.1967	37.0495	34.1219		17.9629	19.8562	16.9586	19.1071	22.011	19.1786		15.4614	15.4995	15.5214	15.0895	15.0381	14.9429
2055	33.4376	35.33	32.4676	34.1881	37.0395	34.1076		17.9443	19.799	16.84	19.0848	21.9948	19.0971		15.4924	15.5314	15.6281	15.1038	15.0443	15.0095
2056	33.4086	35.2971	32.4019	34.139	37.019	34.0248		17.9138	19.7233	16.7981	19.0505	21.9571	19.0767		15.4938	15.5743	15.6043	15.0886	15.061	14.9476
2057	33.4838	35.3057	32.3124	34.2048	37.0467	33.9343		17.9714	19.7881	16.7776	19.1133	22.0619	19.09		15.5114	15.5186	15.5352	15.0914	14.9838	14.8443
2058	33.5571	35.41	32.4024	34.2781	37.1614	34.0319		18.1176	19.789	16.8129	19.27	22.1043	19.1729		15.439	15.6219	15.5905	15.0081	15.0557	14.8586
2059	33.7143	35.4167	32.32	34.4271	37.1586	33.9229		18.1986	19.6933	16.7433	19.3595	22.0286	19.1124		15.5157	15.7243	15.5776	15.0676	15.129	14.81
2060	33.9186	35.6619	32.439	34.6176	37.4348	34.051		18.3233	19.92	16.7433	19.4886	22.3124	19.1686		15.5952	15.7424	15.6967	15.129	15.1214	14.8824
2061	33.9524	35.9024	32.4124	34.64	37.701	33.9829		18.42	20.1014	16.5833	19.5862	22.5486	19.0181		15.5329	15.801	15.83	15.0538	15.1514	14.9648
2062	34.269	36.0024	32.211	34.9543	37.7924	33.6914		18.6467	20.0538	16.3667	19.8276	22.5252	18.7571		15.6229	15.9486	15.8448	15.1262	15.2662	14.9343
2063	34.3795	35.9081	32.0762	35.0376	37.6829	33.5471		18.6452	19.9919	16.2976	19.8162	22.4743	18.7171		15.7352	15.9162	15.779	15.2205	15.2076	14.83
2064	34.3186	36.0795	32.0852	34.9462	37.881	33.5571		18.5614	20.0829	16.3286	19.7162	22.6214	18.791		15.7581	15.9967	15.7571	15.229	15.2586	14.7657
2065	34.2986	36.1762	32.0962	34.9119	37.9986	33.521		18.5471	20.1452	16.3214	19.7	22.7329	18.7848		15.7524	16.031	15.7752	15.211	15.2652	14.7362
2066	34.2452	36.47	32.0786	34.8433	38.3029	33.4876		18.5162	20.35	16.3357	19.6662	22.9819	18.8257		15.7305	16.12	15.7433	15.1762	15.3205	14.6619
2067	34.2229	36.5681	32.14	34.809	38.4029	33.541		18.5167	20.3948	16.361	19.6671	23.0567	18.89		15.7076	16.1738	15.7786	15.1414	15.3452	14.651
2068	34.5219	36.6686	32.1462	35.0967	38.4986	33.5105		18.7448	20.4829	16.3524	19.899	23.1662	18.8938		15.779	16.1862	15.7933	15.1971	15.3314	14.6176
2069	34.6176	36.7352	32.469	35.1557	38.5633	33.7895		18.7881	20.5438	16.4805	19.9205	23.2519	19.0405		15.8314	16.1924	15.9886	15.2348	15.3105	14.75
2070	34.7057	36.5586	32.7505	35.1976	38.38	34.0052		18.7943	20.4833	16.5605	19.8976	23.2043	19.1248		15.9129	16.0762	16.19	15.3	15.1757	14.881
2071	34.8471	36.3771	32.8457	35.3162	38.1862	34.0343		18.9129	20.4076	16.561	20.0081	23.1367	19.1152		15.9357	15.9705	16.2848	15.3081	15.0495	14.92
2072	34.899	36.5262	32.8843	35.3552	38.3348	34.0219		18.979	20.5095	16.4719	20.0738	23.2681	19.0395		15.9214	16.0181	16.4124	15.2814	15.0667	14.9833
2073	35.0619	36.679	32.9276	35.4981	38.4714	33.961		19.0933	20.5333	16.5257	20.1814	23.31	19.039		15.97	16.1476	16.4014	15.3171	15.161	14.9229
2074	35.151	36.8771	32.999	35.5595	38.6529	34.0186		19.1248	20.6938	16.5948	20.1971	23.4829	19.1486		16.0276	16.1852	16.4029	15.3629	15.169	14.871
2075	34.9381	36.8314	33.2414	35.319	38.5933	34.1948		18.9962	20.6548	16.6671	20.0471	23.4557	19.2238		15.9433	16.1786	16.5729	15.2724	15.1371	14.9719
2076	35.0386	37.1481	33.2076	35.4167	38.9181	34.0862		19.1	20.9586	16.6462	20.1586	23.7938	19.1767		15.9395	16.191	16.5605	15.2586	15.1233	14.9105
2077	35.149	37.41	33.2829	35.5081	39.1986	34.1238		19.1648	21.17	16.6533	20.2148	24.0543	19.2033		15.9857	16.2414	16.6286	15.2938	15.1433	14.921
2078	35.2195	37.6452	33.3771	35.5548	39.4233	34.1448		19.2257	21.3052	16.6486	20.2614	24.21	19.191		15.9952	16.341	16.7271	15.2933	15.2119	14.9543
2079	35.3119	37.7586	33.3319	35.6262	39.5486	34.029		19.2419	21.4386	16.541	20.2681	24.3833	19.0695		16.0714	16.321	16.789	15.3581	15.1648	14.9595
2080	35.2919	37.8386	33.3743	35.579	39.6305	34.0214		19.2067	21.4881	16.5333	20.2157	24.4619	19.0643		16.0862	16.3519	16.839	15.3629	15.1676	14.9571
2081	35.3748	37.8171	33.3848	35.6433	39.5733	33.9757		19.3233	21.4352	16.5086	20.321	24.399	19.0376		16.0524	16.3838	16.8738	15.3219	15.1733	14.9386
2082	35.5476	37.7467	33.3738	35.7971	39.5033	33.8852		19.3767	21.4162	16.4567	20.369	24.3986	18.9667		16.1714	16.3329	16.9148	15.4276	15.1033	14.919
2083	35.4038	37.8671	33.2819	35.6205	39.6129	33.7448		19.2814	21.5305	16.3952	20.2476	24.531	18.9057		16.1229	16.3395	16.8848	15.3729	15.0805	14.8395
2084	35.4719	37.9567	33.3524	35.6814	39.6576	33.7638		19.4381	21.5633	16.4048	20.4	24.5505	18.929		16.0343	16.3962	16.9462	15.2819	15.1057	14.8357
2085	35.649	38.1929	33.3229	35.8505	39.8833	33.6619		19.5652	21.7667	16.3133	20.5276	24.769	18.8219		16.0843	16.429	17.0086	15.3233	15.1129	14.8414
2086	35.8686	38.3476	33.4776	36.0271	40.0019	33.7657		19.6271	21.9071	16.39	20.5629	24.8976	18.909		16.2419	16.4438	17.0867	15.4648	15.1029	14.8571
2087	36.0548	38.2786	33.519	36.1776	39.93	33.7381		19.7548	21.8381	16.3548	20.6662	24.849	18.8667		16.3005	16.4438	17.1633	15.5124	15.0795	14.8719
2088	36.1438	38.2057	33.5157	36.2429	39.8462	33.6771		19.8733	21.7814	16.3186	20.7652	24.8024	18.8286		16.271	16.4276	17.1967	15.4781	15.0424	14.849
2089	36.1014	38.2805	33.7543	36.1671	39.8929	33.8919		19.7614	21.7962	16.5548	20.6295	24.8167	19.0871		16.34	16.4876	17.2	15.5376	15.0743	14.8052

## Sheet: Fig. 1b
	DN					DIN					DON
	Marker		no CO2 Fertilization			Marker		no CO2 Fertilization			Marker		no CO2 Fertilization
	SSP2-4.5	SSP5-8.5	SSP2-4.5	SSP5-8.5		SSP2-4.5	SSP5-8.5	SSP2-4.5	SSP5-8.5		SSP2-4.5	SSP5-8.5	SSP2-4.5	SSP5-8.5
2010	34.73	34.6652	34.7843	34.7281		20.4333	20.4952	20.4886	20.5586		14.2971	14.1705	14.2971	14.171
2011	34.9529	34.9424	35.0286	35.0267		20.6662	20.6767	20.7419	20.761		14.2871	14.2662	14.2876	14.2671
2012	35.139	34.9738	35.2433	35.0805		20.8267	20.6786	20.9305	20.7852		14.3124	14.2952	14.3133	14.2967
2013	35.4086	35.1576	35.5395	35.2957		21.0243	20.8967	21.1538	21.0343		14.3838	14.2605	14.3852	14.2624
2014	35.4986	35.3152	35.6571	35.491		21.0843	21.0395	21.241	21.2143		14.4138	14.2757	14.4157	14.2776
2015	35.7562	35.69	35.9538	35.9033		21.2662	21.2662	21.4619	21.4781		14.4895	14.4238	14.4914	14.4262
2016	35.8348	35.7881	36.0671	36.0424		21.2981	21.2986	21.5286	21.551		14.5362	14.4895	14.5381	14.4924
2017	36.0152	35.8757	36.2905	36.1757		21.4567	21.3319	21.73	21.63		14.5576	14.5438	14.5595	14.5467
2018	36.2524	35.9605	36.571	36.3095		21.6105	21.3824	21.9271	21.7295		14.6414	14.5786	14.6429	14.581
2019	36.3433	36.0719	36.7086	36.4762		21.7186	21.4933	22.0824	21.8967		14.6243	14.579	14.6248	14.581
2020	36.2833	36.0567	36.7029	36.5181		21.7286	21.53	22.1476	21.9924		14.5543	14.5267	14.5538	14.5276
2021	36.341	36.1457	36.8205	36.6748		21.8462	21.5395	22.3267	22.0714		14.4943	14.6062	14.4924	14.6057
2022	36.6514	36.1233	37.1943	36.7143		22.1229	21.4381	22.669	22.0338		14.5286	14.6848	14.5243	14.6824
2023	36.7267	36.371	37.3257	37.0305		22.0957	21.6371	22.7014	22.3038		14.631	14.7338	14.6243	14.729
2024	36.8005	36.5833	37.4557	37.3152		22.149	21.8371	22.8133	22.5795		14.6514	14.7462	14.6424	14.7381
2025	37.0624	36.6638	37.7876	37.4686		22.3148	21.8957	23.0529	22.7152		14.7476	14.7681	14.7348	14.7562
2026	37.3248	36.6348	38.1171	37.5243		22.4629	21.8748	23.2724	22.7829		14.8624	14.76	14.8448	14.7443
2027	37.4348	36.7881	38.2938	37.7657		22.5229	21.9524	23.4033	22.9543		14.9129	14.8352	14.8905	14.8143
2028	37.61	36.7405	38.5429	37.7948		22.5857	21.909	23.5457	22.9929		15.0257	14.831	14.9976	14.8043
2029	37.5962	36.8157	38.5957	37.9486		22.5767	21.939	23.6095	23.1086		15.0214	14.8771	14.9862	14.8424
2030	37.5762	36.6752	38.6338	37.8786		22.63	21.7976	23.7281	23.0448		14.9481	14.8781	14.9057	14.8362
2031	37.8505	36.729	38.9895	38.0081		22.9457	21.8257	24.1319	23.1576		14.9067	14.9043	14.8576	14.8529
2032	38.1081	36.7452	39.3148	38.099		23.0476	21.8519	24.3119	23.2686		15.0629	14.8943	15.0029	14.8329
2033	38.021	36.8386	39.2652	38.2786		22.9348	21.9905	24.2471	23.5043		15.0886	14.8486	15.0181	14.7762
2034	38.0281	36.8714	39.3338	38.4019		23.009	22.0186	24.3948	23.6343		15.0214	14.8533	14.9395	14.7695
2035	38.2338	36.9762	39.6043	38.59		23.2257	22.02	24.6876	23.7348		15.011	14.9562	14.9171	14.8567
2036	38.3471	36.9181	39.7724	38.5833		23.2752	21.9143	24.8052	23.6976		15.0748	15.0033	14.9676	14.8871
2037	38.759	36.911	40.2567	38.63		23.6067	21.8876	25.2233	23.7414		15.1552	15.0229	15.0338	14.89
2038	38.9405	37.1019	40.5043	38.8981		23.7381	22.0081	25.4352	23.9576		15.2052	15.0933	15.0695	14.9419
2039	38.8948	37.1986	40.5181	39.0676		23.7005	22.1324	25.4724	24.171		15.1962	15.0652	15.0462	14.8976
2040	39.0362	37.3857	40.7181	39.35		23.8005	22.3243	25.6471	24.4757		15.2371	15.0605	15.0714	14.8748
2041	39.3086	37.7929	41.0581	39.871		24.0086	22.5576	25.9395	24.8438		15.3019	15.2348	15.119	15.0271
2042	39.5719	37.8581	41.3838	39.9814		24.0671	22.499	26.08	24.8552		15.5067	15.3586	15.3043	15.1257
2043	39.3595	37.8662	41.2014	40.0414		23.889	22.5271	25.9481	24.959		15.4724	15.3386	15.2543	15.0824
2044	39.4286	37.7033	41.34	39.9357		23.9833	22.3462	26.1314	24.8614		15.4476	15.3562	15.209	15.0748
2045	39.5352	37.6957	41.491	39.9824		24.0167	22.2195	26.2295	24.8171		15.521	15.4752	15.2619	15.1657
2046	39.5205	37.7505	41.5138	40.0757		23.9995	22.1752	26.2695	24.839		15.5233	15.5743	15.2448	15.2367
2047	39.4852	37.8619	41.5362	40.24		24.0224	22.1248	26.3695	24.8729		15.4643	15.7362	15.1671	15.3676
2048	39.6262	37.5876	41.7452	39.9948		24.1281	21.891	26.5648	24.6933		15.499	15.6962	15.181	15.3014
2049	39.8557	37.531	42.0329	39.9919		24.2333	21.85	26.7543	24.7343		15.6233	15.6805	15.2781	15.2576
2050	40.0871	37.4371	42.3114	39.9405		24.3433	21.7438	26.939	24.7024		15.7443	15.6924	15.3719	15.2381
2051	40.2157	37.4557	42.4843	40.0048		24.3814	21.7338	27.0467	24.7652		15.8348	15.721	15.4367	15.239
2052	40.099	37.5014	42.4029	40.1171		24.241	21.7186	26.9643	24.8514		15.859	15.7819	15.4376	15.2652
2053	39.97	37.5733	42.3262	40.211		24.1557	21.7052	26.9529	24.8995		15.8148	15.8671	15.3733	15.311
2054	40.1943	37.4014	42.6152	40.0519		24.359	21.5052	27.2467	24.7424		15.8357	15.8957	15.3686	15.309
2055	40.129	37.3381	42.5795	39.9962		24.2614	21.3319	27.2043	24.6205		15.8681	16.0057	15.3752	15.3748
2056	40.0586	37.2095	42.5405	39.8614		24.1467	21.2271	27.1471	24.551		15.9119	15.9819	15.3933	15.31
2057	40.0381	37.0829	42.5567	39.7505		24.1824	21.1695	27.2405	24.5467		15.8557	15.9133	15.3162	15.2033
2058	40.1024	37.1729	42.641	39.8638		24.1438	21.2029	27.2538	24.6467		15.9586	15.9705	15.3876	15.2162
2059	40.0643	37.0481	42.6086	39.7257		24.0024	21.0886	27.1467	24.5571		16.0619	15.96	15.4624	15.1676
2060	40.3371	37.1352	42.93	39.8329		24.2562	21.0548	27.4743	24.5948		16.0819	16.081	15.4562	15.2376
2061	40.5838	37.0262	43.2186	39.6824		24.4419	20.8105	27.7314	24.3638		16.1429	16.2162	15.4871	15.3181
2062	40.68	36.7243	43.3214	39.3		24.3871	20.4938	27.7171	24.0157		16.2933	16.231	15.6048	15.2838
2063	40.5624	36.5433	43.2033	39.121		24.3019	20.3786	27.6581	23.9433		16.261	16.1652	15.5457	15.1771
2064	40.749	36.5086	43.441	39.101		24.4057	20.3652	27.841	23.9895		16.3438	16.1443	15.6	15.1114
2065	40.8881	36.4948	43.6257	39.0576		24.5067	20.3329	28.0148	23.9752		16.3814	16.1633	15.6105	15.0824
2066	41.1938	36.4505	43.9543	39.0138		24.7214	20.32	28.2862	24.0071		16.4724	16.1319	15.6676	15.0071
2067	41.2957	36.499	44.079	39.0838		24.7667	20.3295	28.3833	24.0867		16.529	16.171	15.6952	14.9981
2068	41.4086	36.46	44.2024	39.0238		24.8662	20.2738	28.5186	24.06		16.5433	16.1876	15.6829	14.9643
2069	41.4467	36.7662	44.2529	39.3086		24.8986	20.3814	28.5895	24.2105		16.549	16.3862	15.6624	15.0986
2070	41.25	37.0262	44.0538	39.5229		24.8195	20.4357	28.5276	24.2914		16.4314	16.5919	15.5257	15.2324
2071	41.0114	37.1052	43.81	39.5505		24.69	20.4171	28.4133	24.2786		16.3219	16.6895	15.3962	15.2724
2072	41.1757	37.0876	43.9929	39.4829		24.8067	20.2714	28.5781	24.1486		16.3695	16.8176	15.4148	15.3348
2073	41.339	37.0643	44.1338	39.3552		24.8362	20.26	28.6224	24.0833		16.5029	16.8057	15.5114	15.2724
2074	41.5695	37.1281	44.3348	39.4214		25.0276	20.3214	28.8152	24.2019		16.5419	16.8081	15.519	15.22
2075	41.55	37.3557	44.3038	39.6014		25.0105	20.3748	28.8143	24.2781		16.5395	16.9824	15.489	15.3233
2076	41.9238	37.2738	44.6881	39.461		25.3705	20.3052	29.2119	24.1981		16.5533	16.9695	15.4757	15.2633
2077	42.2562	37.3271	45.0471	39.511		25.6481	20.2886	29.5495	24.2348		16.6081	17.0395	15.4976	15.2767
2078	42.5452	37.4052	45.3186	39.5333		25.8324	20.2662	29.7505	24.221		16.7124	17.14	15.5681	15.3129
2079	42.7214	37.309	45.5076	39.3914		26.0229	20.1062	29.9843	24.071		16.6981	17.2033	15.5229	15.3214
2080	42.82	37.3081	45.6048	39.36		26.0886	20.0548	30.0786	24.041		16.731	17.2538	15.5252	15.3205
2081	42.7952	37.2719	45.5305	39.2881		26.0286	19.9824	29.9986	23.9843		16.7657	17.29	15.531	15.3052
2082	42.7381	37.221	45.4633	39.1876		26.0205	19.8905	30.0019	23.901		16.7167	17.331	15.461	15.2881
2083	42.8719	37.0924	45.5795	39.0343		26.1462	19.7924	30.1414	23.8262		16.7248	17.3005	15.4371	15.2095
2084	42.9624	37.121	45.6143	39.0271		26.1767	19.7595	30.1505	23.8224		16.7848	17.3619	15.4629	15.2062
2085	43.261	37.0405	45.8857	38.8824		26.4367	19.6162	30.4138	23.6719		16.8233	17.4248	15.471	15.2114
2086	43.439	37.1643	46.0071	38.9771		26.5976	19.6595	30.5462	23.75		16.8414	17.5057	15.4605	15.2276
2087	43.4143	37.1505	45.9762	38.9081		26.5686	19.569	30.5371	23.6662		16.8457	17.5824	15.4386	15.2419
2088	43.3562	37.0967	45.8952	38.7986		26.5248	19.4833	30.4938	23.58		16.831	17.6143	15.401	15.2181
2089	43.4438	37.3543	45.9376	39.0562		26.5505	19.7371	30.5052	23.88		16.8929	17.6181	15.4324	15.1757

## Sheet: Fig. 1c
	Fertilizer				Manure
	SSP1-2.6	SSP2-4.5	SSP5-8.5		SSP2-4.5	SSP5-8.5	SSP4-3.4
2010	103.376	103.671	102.91		62.7305	63.9667	61.7433
2011	104.852	105.371	104.305		63.4233	64.9357	62.219
2012	106.243	107.033	105.6		64.211	66.0857	62.7635
2013	107.619	108.738	106.881		64.951	67.4762	63.2488
2014	108.957	110.457	108.119		65.5086	68.5571	63.5496
2015	110.229	112.167	109.286		66.0043	69.5857	63.7004
2016	111.49	113.924	110.443		66.5848	70.6095	63.8841
2017	112.69	115.676	111.533		67.2362	71.7714	64.131
2018	113.871	117.467	112.605		67.8481	73.019	64.3381
2019	114.99	119.262	113.614		68.589	74.4667	64.6099
2020	115.995	121.005	114.476		69.2595	75.9714	64.8056
2021	116.981	122.771	115.281		69.9957	77.6	65.0663
2022	117.867	124.481	115.952		70.8767	79.1619	65.4329
2023	118.676	126.162	116.514		71.7752	80.8048	65.7492
2024	119.433	127.838	116.99		72.6624	82.5048	66.1393
2025	120.086	129.457	117.329		73.5757	84.2143	66.5135
2026	120.662	131.038	117.557		74.5971	85.9905	67.1409
2027	121.176	132.619	117.776		75.4924	87.5048	67.7401
2028	121.643	134.186	117.933		76.379	88.9762	68.2738
2029	122.1	135.748	118.043		77.2738	90.4762	68.7841
2030	122.552	137.281	118.086		78.2062	91.9524	69.3988
2031	123.033	138.843	118.143		79.1448	93.4619	69.9988
2032	123.505	140.386	118.19		79.991	94.8048	70.6504
2033	123.976	141.924	118.248		80.8129	96.0619	71.3115
2034	124.433	143.443	118.29		81.5714	96.9286	71.8417
2035	124.924	144.995	118.367		82.2729	97.8905	72.4786
2036	125.405	146.529	118.433		82.9657	98.6952	73.1948
2037	125.89	148.062	118.505		83.5281	99.4762	73.9044
2038	126.357	149.571	118.562		84.1148	100.105	74.5802
2039	126.862	151.119	118.657		84.7405	100.543	75.2766
2040	127.357	152.638	118.733		85.2224	100.833	75.929
2041	127.848	154.133	118.81		85.7462	100.929	76.7187
2042	128.31	155.595	118.867		86.1433	100.929	77.4123
2043	128.8	157.09	118.948		86.5233	100.99	78.027
2044	129.267	158.557	119.005		86.8976	100.948	78.6679
2045	129.729	160.014	119.062		87.2495	100.819	79.2821
2046	130.181	161.443	119.1		87.5719	100.724	79.9631
2047	130.671	162.905	119.157		87.8348	100.467	80.4063
2048	131.152	164.338	119.195		88.1067	100.248	80.9183
2049	131.638	165.757	119.233		88.3348	100.019	81.4111
2050	132.119	167.143	119.248		88.5652	99.6333	81.8627
2051	132.638	168.576	119.29		88.7895	99.2333	82.2833
2052	133.167	169.995	119.286		88.9148	98.7762	82.6437
2053	133.714	171.414	119.257		89.1038	98.4333	82.9298
2054	134.262	172.819	119.176		89.2929	97.9952	83.106
2055	134.867	174.271	119.095		89.4681	97.5762	83.3913
2056	135.467	175.71	118.967		89.699	97.1333	83.55
2057	136.076	177.148	118.805		89.921	96.7333	83.6702
2058	136.681	178.567	118.59		90.1314	96.3619	83.7802
2059	137.338	180.033	118.376		90.2429	96.019	83.7595
2060	137.99	181.481	118.1		90.311	95.6524	83.8115
2061	138.681	182.895	117.795		90.5	95.3476	83.8107
2062	139.395	184.267	117.467		90.6338	95.0524	83.6722
2063	140.19	185.667	117.162		90.8548	94.6667	83.5881
2064	141.01	187.019	116.838		91.0505	94.3429	83.5552
2065	141.871	188.352	116.51		91.1262	93.9619	83.4901
2066	142.757	189.638	116.157		91.2348	93.5619	83.3893
2067	143.719	190.948	115.829		91.4362	93.1619	83.2294
2068	144.695	192.21	115.481		91.5057	92.7429	83.2147
2069	145.705	193.443	115.129		91.6352	92.3429	83.0877
2070	146.724	194.624	114.752		91.809	91.9667	82.9837
2071	147.805	195.824	114.395		91.9129	91.6095	82.8817
2072	148.9	196.952	114.014		92.0371	91.119	82.7214
2073	150.014	198.033	113.629		92.1967	90.7524	82.6528
2074	151.133	199.043	113.219		92.3814	90.4476	82.5492
2075	152.31	200.057	112.833		92.5086	89.9857	82.5071
2076	153.49	201	112.429		92.67	89.5143	82.4111
2077	154.695	201.89	112.014		92.7438	89.0667	82.2952
2078	155.905	202.71	111.576		92.8581	88.6905	82.1155
2079	157.176	203.533	111.167		92.9176	88.1952	82.0063
2080	158.452	204.281	110.733		93.0381	87.6952	81.8631
2081	159.724	204.948	110.295		93.2352	87.1952	81.6647
2082	160.938	205.543	109.833		93.3629	86.6429	81.5897
2083	162.157	206.138	109.39		93.44	86.1333	81.5123
2084	163.319	206.657	108.929		93.56	85.681	81.3714
2085	164.443	207.129	108.462		93.5405	85.1905	81.1726
2086	165.462	207.519	107.976		93.649	84.7143	81.0639
2087	166.443	207.914	107.514		93.7929	84.2286	80.8937
2088	167.31	208.229	107.033		93.8071	83.7429	80.7385
2089	168.09	208.495	106.552		93.84	83.2524	80.4929

## Sheet: Fig. 2a
	Atmos Dep				Fertilizer				BNF
	SSP1-2.6	SSP2-4.5	SSP5-8.5		SSP1-2.6	SSP2-4.5	SSP5-8.5		SSP1-2.6	SSP2-4.5	SSP5-8.5
2010	63.4286	63.6957	64.111		103.376	103.671	102.91		134.529	134.443	131.51
2011	63.4752	63.8348	64.4205		104.852	105.371	104.305		134.838	134.824	132.543
2012	63.4571	63.9724	64.6929		106.243	107.033	105.6		135.586	135.624	134.5
2013	63.3776	64.0981	64.9733		107.619	108.738	106.881		135.476	137.214	135.6
2014	63.2429	64.2319	65.2443		108.957	110.457	108.119		134.786	139.029	136.186
2015	63.0757	64.319	65.5367		110.229	112.167	109.286		136.19	140.081	138.11
2016	62.8329	64.3971	65.8038		111.49	113.924	110.443		137.605	141.124	139.324
2017	62.5557	64.4624	66.0781		112.69	115.676	111.533		138.871	142.086	140.324
2018	62.2338	64.56	66.3443		113.871	117.467	112.605		139.514	143.805	141.781
2019	61.849	64.6548	66.5805		114.99	119.262	113.614		142.038	145.59	142.438
2020	61.4514	64.7248	66.9043		115.995	121.005	114.476		145.333	145.31	142.862
2021	61.0195	64.8248	67.2067		116.981	122.771	115.281		147.643	144.962	143.952
2022	60.6186	64.9405	67.5419		117.867	124.481	115.952		147.543	145.1	146.01
2023	60.2024	65.04	67.8876		118.676	126.162	116.514		147.3	147.181	148.352
2024	59.8043	65.1567	68.2524		119.433	127.838	116.99		146.99	148.448	149.557
2025	59.3867	65.2733	68.6352		120.086	129.457	117.329		147.171	149.31	150.643
2026	58.9543	65.3967	69.0624		120.662	131.038	117.557		147.1	151.657	151.386
2027	58.5014	65.5219	69.4214		121.176	132.619	117.776		147.267	153.157	153.071
2028	58.091	65.651	69.7586		121.643	134.186	117.933		148.343	154.757	155.167
2029	57.6752	65.7848	70.14		122.1	135.748	118.043		149.457	156.324	156.362
2030	57.2533	65.8824	70.5076		122.552	137.281	118.086		150.286	155.252	157.452
2031	56.8871	66.0105	70.8762		123.033	138.843	118.143		150.619	153.552	158.881
2032	56.4848	66.1219	71.1657		123.505	140.386	118.19		151.21	154.7	160.59
2033	56.1167	66.2071	71.4633		123.976	141.924	118.248		151.719	156.419	160.938
2034	55.7771	66.2619	71.6795		124.433	143.443	118.29		152.857	155.957	161.571
2035	55.4124	66.3071	71.9467		124.924	144.995	118.367		154.919	155.19	162.929
2036	55.0776	66.361	72.1233		125.405	146.529	118.433		154.529	155.952	165.243
2037	54.7767	66.3943	72.281		125.89	148.062	118.505		154.248	156.505	167.633
2038	54.4886	66.4205	72.399		126.357	149.571	118.562		154.195	157.481	169.619
2039	54.2162	66.3705	72.5229		126.862	151.119	118.657		154.405	158.452	171.771
2040	54.009	66.3205	72.7		127.357	152.638	118.733		153.924	159.014	173.367
2041	53.7881	66.3024	72.8081		127.848	154.133	118.81		153.052	160.357	175.514
2042	53.6133	66.2329	72.9057		128.31	155.595	118.867		153.229	162.233	179.376
2043	53.4295	66.1343	73.0143		128.8	157.09	118.948		153.405	163.714	182.21
2044	53.2057	66.0286	73.0924		129.267	158.557	119.005		153.81	162.69	183.171
2045	53.0033	65.9452	73.1314		129.729	160.014	119.062		154.705	163.338	185.205
2046	52.7914	65.8752	73.2662		130.181	161.443	119.1		155.348	164.333	187.043
2047	52.5976	65.7571	73.3519		130.671	162.905	119.157		156.757	164	189.714
2048	52.439	65.6314	73.4271		131.152	164.338	119.195		156.776	163.914	191.571
2049	52.2076	65.5067	73.4919		131.638	165.757	119.233		156.324	164.271	191.833
2050	52.0329	65.3833	73.529		132.119	167.143	119.248		157.648	165.067	192.757
2051	51.8495	65.2514	73.5705		132.638	168.576	119.29		158.786	167.3	194.367
2052	51.6567	65.0843	73.5943		133.167	169.995	119.286		158.462	168.271	196.071
2053	51.451	64.9262	73.6748		133.714	171.414	119.257		157.89	168.329	197.51
2054	51.2581	64.7062	73.7471		134.262	172.819	119.176		158.381	167.643	199.99
2055	51.0576	64.5481	73.8581		134.867	174.271	119.095		159.719	168.638	200.857
2056	50.9419	64.3543	73.9181		135.467	175.71	118.967		159.376	169.69	202.876
2057	50.7681	64.1443	73.9838		136.076	177.148	118.805		159.952	170.086	202.848
2058	50.6248	63.9167	74.0995		136.681	178.567	118.59		159.543	170.657	203.167
2059	50.4681	63.6838	74.261		137.338	180.033	118.376		159.052	171.676	204.471
2060	50.3286	63.5062	74.3743		137.99	181.481	118.1		160.181	171.771	205.248
2061	50.1757	63.2633	74.4343		138.681	182.895	117.795		160.157	171.5	207.248
2062	50.0319	63.0338	74.5295		139.395	184.267	117.467		159.829	172.886	209.529
2063	49.8824	62.8162	74.6095		140.19	185.667	117.162		160.59	173.329	209.3
2064	49.7333	62.6162	74.641		141.01	187.019	116.838		161.719	173.557	209.1
2065	49.6052	62.3971	74.6529		141.871	188.352	116.51		161.795	174.429	210.495
2066	49.4681	62.1719	74.719		142.757	189.638	116.157		161.2	174.795	212.086
2067	49.3438	61.9252	74.6738		143.719	190.948	115.829		160.71	175.943	213.652
2068	49.2038	61.7114	74.6014		144.695	192.21	115.481		160.171	176.214	215.438
2069	49.06	61.4619	74.5819		145.705	193.443	115.129		160.533	176.871	217.629
2070	48.9329	61.2267	74.5505		146.724	194.624	114.752		161.148	177.048	220.452
2071	48.7662	60.9624	74.4081		147.805	195.824	114.395		160.695	176.457	222.748
2072	48.6052	60.7038	74.3148		148.9	196.952	114.014		159.195	175.548	224.252
2073	48.4852	60.4857	74.2581		150.014	198.033	113.629		158.733	176.648	225.686
2074	48.39	60.2719	74.1381		151.133	199.043	113.219		159.095	177.176	226.61
2075	48.2467	60.0929	73.9924		152.31	200.057	112.833		158.495	177.438	228.31
2076	48.1462	59.8152	73.8019		153.49	201	112.429		156.424	177.11	231.1
2077	48.0395	59.6024	73.6143		154.695	201.89	112.014		156.119	177.276	232.443
2078	47.9352	59.379	73.4624		155.905	202.71	111.576		155.29	178.3	233.838
2079	47.791	59.16	73.2548		157.176	203.533	111.167		155.271	178.581	235.033
2080	47.6914	58.9286	73.01		158.452	204.281	110.733		155.714	179.262	236.024
2081	47.5829	58.6929	72.7638		159.724	204.948	110.295		154.39	180.052	236.61
2082	47.4414	58.5014	72.499		160.938	205.543	109.833		153.762	180.648	237.776
2083	47.3448	58.2714	72.1429		162.157	206.138	109.39		153.619	180.224	238.181
2084	47.2386	58.0381	71.8238		163.319	206.657	108.929		151.586	181.205	238.824
2085	47.11	57.8386	71.48		164.443	207.129	108.462		149.771	182.205	240.867
2086	46.9986	57.6143	71.1595		165.462	207.519	107.976		150.31	182.748	241.524
2087	46.8514	57.409	70.8157		166.443	207.914	107.514		151.248	182.743	242.376
2088	46.7557	57.2133	70.4295		167.31	208.229	107.033		151.3	181.876	242.924
2089	46.659	56.9814	70.0505		168.09	208.495	106.552		151.333	182.11	244.333

## Sheet: Fig. 2b
	Atmos Dep			Fertilizer			BNF			Manure
	SSP2-4.5	SSP5-8.5		SSP2-4.5	SSP5-8.5		SSP2-4.5	SSP5-8.5		SSP2-4.5	SSP5-8.5
2010	63.6957	64.111		103.671	102.91		114.69	111.852		62.7305	63.9667
2011	63.8348	64.4205		105.371	104.305		115.548	113.2		63.4233	64.9357
2012	63.9724	64.6929		107.033	105.6		116.69	115.367		64.211	66.0857
2013	64.0981	64.9733		108.738	106.881		118.552	116.619		64.951	67.4762
2014	64.2319	65.2443		110.457	108.119		120.457	117.267		65.5086	68.5571
2015	64.319	65.5367		112.167	109.286		121.605	119.014		66.0043	69.5857
2016	64.3971	65.8038		113.924	110.443		122.633	120.1		66.5848	70.6095
2017	64.4624	66.0781		115.676	111.533		123.486	120.886		67.2362	71.7714
2018	64.56	66.3443		117.467	112.605		124.995	121.99		67.8481	73.019
2019	64.6548	66.5805		119.262	113.614		126.59	122.348		68.589	74.4667
2020	64.7248	66.9043		121.005	114.476		126.267	122.49		69.2595	75.9714
2021	64.8248	67.2067		122.771	115.281		125.805	123.229		69.9957	77.6
2022	64.9405	67.5419		124.481	115.952		125.805	124.895		70.8767	79.1619
2023	65.04	67.8876		126.162	116.514		127.548	126.752		71.7752	80.8048
2024	65.1567	68.2524		127.838	116.99		128.614	127.605		72.6624	82.5048
2025	65.2733	68.6352		129.457	117.329		129.229	128.295		73.5757	84.2143
2026	65.3967	69.0624		131.038	117.557		131.252	128.69		74.5971	85.9905
2027	65.5219	69.4214		132.619	117.776		132.61	129.924		75.4924	87.5048
2028	65.651	69.7586		134.186	117.933		134.067	131.576		76.379	88.9762
2029	65.7848	70.14		135.748	118.043		135.471	132.357		77.2738	90.4762
2030	65.8824	70.5076		137.281	118.086		134.367	133.095		78.2062	91.9524
2031	66.0105	70.8762		138.843	118.143		132.624	134.133		79.1448	93.4619
2032	66.1219	71.1657		140.386	118.19		133.495	135.486		79.991	94.8048
2033	66.2071	71.4633		141.924	118.248		135.033	135.652		80.8129	96.0619
2034	66.2619	71.6795		143.443	118.29		134.414	136.043		81.5714	96.9286
2035	66.3071	71.9467		144.995	118.367		133.543	137.086		82.2729	97.8905
2036	66.361	72.1233		146.529	118.433		134.071	139.124		82.9657	98.6952
2037	66.3943	72.281		148.062	118.505		134.505	141.181		83.5281	99.4762
2038	66.4205	72.399		149.571	118.562		135.276	142.91		84.1148	100.105
2039	66.3705	72.5229		151.119	118.657		136.048	144.848		84.7405	100.543
2040	66.3205	72.7		152.638	118.733		136.438	146.276		85.2224	100.833
2041	66.3024	72.8081		154.133	118.81		137.5	148.224		85.7462	100.929
2042	66.2329	72.9057		155.595	118.867		139.152	151.886		86.1433	100.929
2043	66.1343	73.0143		157.09	118.948		140.467	154.552		86.5233	100.99
2044	66.0286	73.0924		158.557	119.005		139.424	155.595		86.8976	100.948
2045	65.9452	73.1314		160.014	119.062		139.886	157.552		87.2495	100.819
2046	65.8752	73.2662		161.443	119.1		140.757	159.343		87.5719	100.724
2047	65.7571	73.3519		162.905	119.157		140.41	161.771		87.8348	100.467
2048	65.6314	73.4271		164.338	119.195		140.238	163.562		88.1067	100.248
2049	65.5067	73.4919		165.757	119.233		140.352	163.886		88.3348	100.019
2050	65.3833	73.529		167.143	119.248		140.967	164.89		88.5652	99.6333
2051	65.2514	73.5705		168.576	119.29		143.005	166.452		88.7895	99.2333
2052	65.0843	73.5943		169.995	119.286		143.852	168.019		88.9148	98.7762
2053	64.9262	73.6748		171.414	119.257		143.81	169.448		89.1038	98.4333
2054	64.7062	73.7471		172.819	119.176		143.086	171.71		89.2929	97.9952
2055	64.5481	73.8581		174.271	119.095		144.024	172.576		89.4681	97.5762
2056	64.3543	73.9181		175.71	118.967		144.957	174.576		89.699	97.1333
2057	64.1443	73.9838		177.148	118.805		145.276	174.671		89.921	96.7333
2058	63.9167	74.0995		178.567	118.59		145.667	175.052		90.1314	96.3619
2059	63.6838	74.261		180.033	118.376		146.571	176.305		90.2429	96.019
2060	63.5062	74.3743		181.481	118.1		146.619	176.957		90.311	95.6524
2061	63.2633	74.4343		182.895	117.795		146.333	178.838		90.5	95.3476
2062	63.0338	74.5295		184.267	117.467		147.567	181.062		90.6338	95.0524
2063	62.8162	74.6095		185.667	117.162		147.938	180.838		90.8548	94.6667
2064	62.6162	74.641		187.019	116.838		148.138	180.624		91.0505	94.3429
2065	62.3971	74.6529		188.352	116.51		148.948	181.929		91.1262	93.9619
2066	62.1719	74.719		189.638	116.157		149.31	183.39		91.2348	93.5619
2067	61.9252	74.6738		190.948	115.829		150.443	184.795		91.4362	93.1619
2068	61.7114	74.6014		192.21	115.481		150.662	186.533		91.5057	92.7429
2069	61.4619	74.5819		193.443	115.129		151.233	188.652		91.6352	92.3429
2070	61.2267	74.5505		194.624	114.752		151.462	191.371		91.809	91.9667
2071	60.9624	74.4081		195.824	114.395		150.948	193.486		91.9129	91.6095
2072	60.7038	74.3148		196.952	114.014		150.014	194.933		92.0371	91.119
2073	60.4857	74.2581		198.033	113.629		151.033	196.4		92.1967	90.7524
2074	60.2719	74.1381		199.043	113.219		151.548	197.262		92.3814	90.4476
2075	60.0929	73.9924		200.057	112.833		151.757	198.976		92.5086	89.9857
2076	59.8152	73.8019		201	112.429		151.443	201.743		92.67	89.5143
2077	59.6024	73.6143		201.89	112.014		151.571	203.01		92.7438	89.0667
2078	59.379	73.4624		202.71	111.576		152.457	204.343		92.8581	88.6905
2079	59.16	73.2548		203.533	111.167		152.748	205.524		92.9176	88.1952
2080	58.9286	73.01		204.281	110.733		153.414	206.614		93.0381	87.6952
2081	58.6929	72.7638		204.948	110.295		154.195	207.414		93.2352	87.1952
2082	58.5014	72.499		205.543	109.833		154.729	208.557		93.3629	86.6429
2083	58.2714	72.1429		206.138	109.39		154.419	208.986		93.44	86.1333
2084	58.0381	71.8238		206.657	108.929		155.424	209.643		93.56	85.681
2085	57.8386	71.48		207.129	108.462		156.305	211.69		93.5405	85.1905
2086	57.6143	71.1595		207.519	107.976		156.819	212.31		93.649	84.7143
2087	57.409	70.8157		207.914	107.514		156.857	213.195		93.7929	84.2286
2088	57.2133	70.4295		208.229	107.033		155.952	213.886		93.8071	83.7429
2089	56.9814	70.0505		208.495	106.552		156.19	215.324		93.84	83.2524

## Sheet: Fig. 2c
	River loads				Fire				Denitrification				Harvest
	SSP1-2.6	SSP2-4.5	SSP5-8.5		SSP1-2.6	SSP2-4.5	SSP5-8.5		SSP1-2.6	SSP2-4.5	SSP5-8.5		SSP1-2.6	SSP2-4.5	SSP5-8.5
2010	31.6781	31.6695	31.5614		14.2762	14.2981	14.1748		80.5581	80.19	81.0629		135.59	135.305	135.233
2011	31.7643	31.7762	31.7214		14.1638	14.249	14.1433		81.381	81.3586	81.9		136.657	136.567	136.724
2012	31.721	31.8633	31.6638		14.2486	14.2581	14.1671		80.7286	81.9205	81.0119		137.638	137.857	138.343
2013	31.6867	32.029	31.7119		14.161	14.5433	14.299		81.5367	82.3805	81.7		138.324	139.3	139.871
2014	31.7852	32.0443	31.7624		14.3633	14.6176	14.1471		83.099	82.3495	82.6043		138.805	140.619	141.486
2015	32.101	32.2171	32.029		14.3081	14.48	14.0229		83.5976	82.8557	82.91		139.648	142.252	143.148
2016	32.2152	32.2529	32.0514		14.0252	14.2852	13.9352		83.681	83.1348	82.7324		140.905	144.052	145.238
2017	32.2519	32.3629	32.0776		14.1005	14.1995	13.9629		84.3038	84.1952	82.8838		142.186	145.781	146.929
2018	32.49	32.5367	32.1038		14.1157	14.2667	14.13		86.2371	84.7438	82.831		143.229	147.757	148.886
2019	32.781	32.5895	32.1348		14.41	14.6152	14.2695		86.6562	84.8905	83.4633		144.219	149.648	150.943
2020	32.95	32.4933	32.0533		14.4424	14.5114	14.3043		86.2781	85.5086	83.8557		145.686	151.329	152.867
2021	32.869	32.5048	32.0738		14.479	14.6762	14.3938		85.3876	86.2967	83.7762		146.643	152.614	154.514
2022	32.7781	32.7457	32.0281		14.4633	14.8757	14.4519		85.6748	88.1571	83.3595		147.681	154.238	156.286
2023	32.6395	32.7986	32.1819		14.5914	15.0833	14.4148		86.09	87.7352	84.0038		148.143	155.838	158.357
2024	32.6052	32.8405	32.301		14.6	15.2167	14.3448		86.7752	87.8981	84.5043		148.719	157.557	160.714
2025	32.599	33.0552	32.3224		14.5014	15.2905	14.6548		86.9643	89.2948	84.4543		149.129	158.729	162.471
2026	32.5981	33.2605	32.2286		14.5762	15.4348	14.7105		87.1486	89.1081	84.8838		149.752	160.862	163.986
2027	32.6467	33.3448	32.3067		14.8214	15.2376	14.8914		87.7462	88.8252	84.88		150.352	162.905	165.624
2028	32.7671	33.4924	32.2143		15.009	15.3829	14.8938		87.67	88.9595	83.7086		150.905	164.171	168.214
2029	32.8371	33.4681	32.2362		15.1605	15.5643	14.6257		87.4243	88.1595	83.761		151.252	166.043	170.062
2030	32.9333	33.4071	32.0619		15.0471	15.5343	14.7771		87.07	89.0248	82.8752		151.671	167.257	171.895
2031	32.9771	33.601	32.0614		15.069	15.6376	15.1667		86.719	90.6595	83.1562		152.31	168.405	173.224
2032	33.0419	33.8248	32.0186		15.1457	15.6329	15.21		86.7129	91.4071	82.7171		152.962	169.648	174.919
2033	33.0767	33.7333	32.0167		15.0395	15.6786	15.1152		87.0229	90.2967	83.2205		153.538	171.729	176.771
2034	33.1824	33.6857	32.0062		15.1714	15.5224	15.1729		86.2	91.0095	83.6776		154.433	172.943	178.367
2035	33.1095	33.8252	32.0519		14.8548	15.6	15.3786		84.8676	92.5848	83.5781		155.338	174.305	179.99
2036	32.9729	33.9048	31.9871		14.7562	15.6857	15.7743		85.0057	92.7876	82.8686		155.919	175.429	181.843
2037	32.9543	34.2238	31.9652		14.9543	15.7338	15.7571		84.9014	93.7652	82.86		156.429	176.714	183.51
2038	33.0195	34.3514	32.1048		15.02	15.7271	15.8086		84.5452	94.1014	83.2657		156.676	178.081	185.343
2039	32.8805	34.2919	32.1481		14.96	15.7114	15.9276		83.4071	93.83	83.2452		157.095	179.614	186.824
2040	32.7267	34.389	32.269		14.82	15.6381	15.7986		82.8948	94.4238	83.6657		157.167	180.976	188.5
2041	32.6533	34.62	32.6095		14.8857	15.7829	16.1429		82.991	95.0852	84.3933		157.19	182.343	190.1
2042	32.6705	34.8629	32.6662		15.0605	15.881	16.4095		83.2371	95.2048	83.8062		157.41	183.786	192.033
2043	32.8052	34.6743	32.6262		14.9743	15.979	16.3824		83.2529	93.3786	83.2252		157.752	185.338	194.067
2044	33.0114	34.7248	32.4843		14.6924	15.9133	16.3514		83.5419	94.9376	82.6805		158.524	186.581	195.471
2045	33.0829	34.8195	32.4948		14.9571	15.8943	16.76		83.3733	95.2652	81.9762		158.976	187.938	196.648
2046	33.281	34.8052	32.5719		14.9062	15.9343	16.6433		83.439	94.8933	81.8586		159.452	189.448	198.348
2047	33.2214	34.7667	32.6948		14.9157	15.9157	16.861		82.511	95.5657	80.7948		159.962	190.276	200.138
2048	33.2262	34.8652	32.4681		14.6505	15.919	16.8771		82.9029	96.3267	79.7829		160.338	190.962	202.238
2049	33.32	35.0743	32.4219		14.821	15.8867	16.9414		84.3595	96.8367	80.1262		161.024	192.314	203.2
2050	33.2995	35.2767	32.37		14.9814	15.8971	17.259		83.7414	98.1014	79.9157		161.605	193.39	204.414
2051	33.181	35.4	32.41		15.0067	15.7433	17.2014		83.029	97.7614	80.0571		162.319	195.081	206.014
2052	33.1424	35.3014	32.459		14.9533	15.6881	17.0281		83.4833	97.2324	79.6738		162.31	196.819	207.5
2053	33.1752	35.169	32.5686		15.0171	15.7671	16.9695		84.2357	96.4043	79.6871		162.333	198.105	209.057
2054	33.4252	35.3557	32.4795		14.9943	15.8257	17.0671		85.9457	97.8129	78.711		162.557	198.738	210.133
2055	33.4376	35.33	32.4676		15.1005	15.8648	16.959		85.7905	97.6262	78.2329		163.248	200.11	211.252
2056	33.4086	35.2971	32.4019		15.1519	15.8262	17.2257		85.6338	97.2557	77.359		163.781	201.443	212.143
2057	33.4838	35.3057	32.3124		15.2538	15.8867	16.8857		85.5248	97.83	77.4529		163.962	202.395	213.186
2058	33.5571	35.41	32.4024		15.1776	15.9229	16.7914		86.6338	98.1367	77.5371		163.962	203.443	213.905
2059	33.7143	35.4167	32.32		15.0719	15.9876	16.8124		88.3452	97.2514	77.159		164.233	204.976	214.919
2060	33.9186	35.6619	32.439		15.1829	16.1138	16.8286		88.3481	98.3905	77.5262		164.905	205.895	216.376
2061	33.9524	35.9024	32.4124		15.0719	15.8286	16.9729		88.9562	100.091	76.331		165.829	206.61	217.248
2062	34.269	36.0024	32.211		14.9029	16.1276	16.8214		89.9881	99.6738	74.5395		166.219	207.81	218.505
2063	34.3795	35.9081	32.0762		14.7895	16.101	16.5614		89.5014	99.4514	74.3286		167.152	209.41	219.105
2064	34.3186	36.0795	32.0852		14.8857	16.1786	16.5357		89.0495	100.312	74.6148		167.9	209.971	219.752
2065	34.2986	36.1762	32.0962		14.9952	16.201	16.5319		89.3738	100.158	74.3252		168.21	211.076	220.462
2066	34.2452	36.47	32.0786		14.8976	16.2924	16.3948		89.261	100.759	74.6443		168.605	211.995	221.424
2067	34.2229	36.5681	32.14		14.9448	16.3805	16.1819		89.909	100.619	74.979		168.981	213.124	222.105
2068	34.5219	36.6686	32.1462		14.9062	16.2876	16.2967		91.3138	101.322	75.0619		169.614	214.252	222.738
2069	34.6176	36.7352	32.469		15.1743	16.2571	16.369		91.2862	101.487	75.3019		170.433	215.362	223.338
2070	34.7057	36.5586	32.7505		14.8795	16.1605	16.5933		89.7976	101.74	74.9648		170.924	216.348	224.61
2071	34.8471	36.3771	32.8457		14.8014	16.2324	16.6181		90.229	101.33	74.6243		171.586	217.152	225.895
2072	34.899	36.5262	32.8843		14.6281	16.3738	16.7795		91.0367	102.315	74.209		172.052	217.352	226.69
2073	35.0619	36.679	32.9276		14.7252	16.3938	16.781		91.4943	101.938	73.3814		172.552	217.886	227.848
2074	35.151	36.8771	32.999		14.7148	16.4514	16.9033		91.3571	103.018	74.2476		173.424	218.757	228.395
2075	34.9381	36.8314	33.2414		15.0057	16.3586	16.8962		90.181	102.8	74.4167		174.357	219.662	229.281
2076	35.0386	37.1481	33.2076		15.0757	16.5471	16.9067		91.7133	104.22	73.2219		174.476	219.852	230.405
2077	35.149	37.41	33.2829		15.159	16.6924	16.7233		92.3838	105.143	73.26		175.01	220.243	231.129
2078	35.2195	37.6452	33.3771		15.0557	16.7338	16.6662		92.9233	105.366	73.0505		175.9	221.414	231.643
2079	35.3119	37.7586	33.3319		14.9757	16.7148	16.86		93.1	105.983	72.3948		176.69	221.967	232.148
2080	35.2919	37.8386	33.3743		14.9671	16.9405	16.8662		92.3038	106.543	71.6657		177.51	222.424	232.738
2081	35.3748	37.8171	33.3848		14.7129	16.8167	16.8471		93.1405	106.431	71.6686		178.062	222.867	232.514
2082	35.5476	37.7467	33.3738		14.7633	17.0881	16.8748		93.7557	105.552	71.5438		178.286	223.562	232.648
2083	35.4038	37.8671	33.2819		14.9843	16.919	16.8519		93.389	106.697	71.409		179.133	224.038	232.776
2084	35.4719	37.9567	33.3524		14.7933	17.3157	17.0471		94.5033	106.451	71.27		179.138	224.052	233.062
2085	35.649	38.1929	33.3229		14.69	17.3095	17.1476		96.7995	106.491	70.5786		179.267	224.633	233.257
2086	35.8686	38.3476	33.4776		14.7252	17.3214	17.2319		96.5671	106.953	70.7814		179.724	225.095	233.424
2087	36.0548	38.2786	33.519		14.6052	17.3786	17.2219		96.8767	106.374	70.0943		180.452	225.41	233.652
2088	36.1438	38.2057	33.5157		14.6457	17.5595	17.3829		97.1748	106.45	69.84		180.795	225.548	233.51
2089	36.1014	38.2805	33.7543		14.5305	17.7776	17.1686		96.6433	106.584	70.1414		180.843	225.738	233.538

## Sheet: Fig. 2d
	River loads			Fire			Denitrification			Harvest			Net harvest
	SSP2-4.5	SSP5-8.5		SSP2-4.5	SSP5-8.5		SSP2-4.5	SSP5-8.5		SSP2-4.5	SSP5-8.5		SSP2-4.5	SSP5-8.5
2010	34.73	34.6652		14.699	14.6714		102.17	103.78		140.743	140.638		78.0124	76.6714
2011	34.9529	34.9424		14.6576	14.6395		104.354	105.809		141.838	142.048		78.4148	77.1119
2012	35.139	34.9738		14.6671	14.68		105.911	105.719		142.995	143.61		78.7843	77.5238
2013	35.4086	35.1576		14.9505	14.8295		107.2	107.44		144.305	145.029		79.3538	77.5524
2014	35.4986	35.3152		15.0176	14.6795		107.812	109.423		145.652	146.733		80.1438	78.1762
2015	35.7562	35.69		14.8738	14.5805		109.081	110.721		147.41	148.6		81.4052	79.0143
2016	35.8348	35.7881		14.6548	14.5024		109.956	111.047		149.338	150.838		82.7533	80.2286
2017	36.0152	35.8757		14.591	14.5205		111.765	111.934		151.143	152.638		83.9067	80.8667
2018	36.2524	35.9605		14.6519	14.7167		113.003	112.394		153.205	154.729		85.3567	81.7095
2019	36.3433	36.0719		15.0014	14.8381		113.452	113.806		155.143	156.91		86.5538	82.4429
2020	36.2833	36.0567		14.889	14.871		114.635	114.923		156.857	158.981		87.5976	83.0095
2021	36.341	36.1457		15.0733	14.9838		116.045	115.754		158.19	160.762		88.1948	83.1619
2022	36.6514	36.1233		15.2833	15.081		118.786	115.973		159.91	162.719		89.0329	83.5571
2023	36.7267	36.371		15.4957	15.0129		118.594	117.528		161.595	164.986		89.82	84.181
2024	36.8005	36.5833		15.6081	14.9376		119.164	118.886		163.414	167.562		90.7519	85.0571
2025	37.0624	36.6638		15.6714	15.2343		121.365	119.613		164.69	169.5		91.1148	85.2857
2026	37.3248	36.6348		15.8081	15.2829		121.709	120.886		166.948	171.19		92.3505	85.2
2027	37.4348	36.7881		15.6133	15.4529		121.734	121.79		169.076	173.043		93.5838	85.5381
2028	37.61	36.7405		15.759	15.4471		122.466	120.992		170.39	175.871		94.0114	86.8952
2029	37.5962	36.8157		15.9462	15.1838		121.677	121.797		172.343	177.924		95.069	87.4476
2030	37.5762	36.6752		15.9052	15.3352		123.271	121.349		173.624	179.919		95.4176	87.9667
2031	37.8505	36.729		15.9938	15.7519		125.789	122.271		174.848	181.405		95.7029	87.9429
2032	38.1081	36.7452		15.9948	15.8105		127.309	122.334		176.2	183.238		96.209	88.4333
2033	38.021	36.8386		16.0719	15.7005		126.205	123.895		178.41	185.21		97.5967	89.1476
2034	38.0281	36.8714		15.9319	15.7519		127.498	124.983		179.681	186.957		98.1095	90.0286
2035	38.2338	36.9762		15.9986	15.9695		129.725	125.61		181.186	188.781		98.9129	90.8905
2036	38.3471	36.9181		16.0914	16.3429		130.333	125.025		182.362	190.819		99.3962	92.1238
2037	38.759	36.911		16.1895	16.3129		131.699	125.553		183.762	192.671		100.234	93.1952
2038	38.9405	37.1019		16.1595	16.3719		132.407	126.354		185.271	194.705		101.157	94.6
2039	38.8948	37.1986		16.1443	16.4681		132.251	126.775		186.919	196.267		102.179	95.7238
2040	39.0362	37.3857		16.0805	16.3519		133.314	127.85		188.371	198.124		103.149	97.2905
2041	39.3086	37.7929		16.2533	16.7157		134.235	129.061		189.81	199.876		104.063	98.9476
2042	39.5719	37.8581		16.34	16.989		134.59	128.493		191.362	201.952		105.219	101.024
2043	39.3595	37.8662		16.4495	16.9352		132.326	128.035		192.976	204.048		106.453	103.057
2044	39.4286	37.7033		16.3629	16.8738		134.576	127.633		194.281	205.562		107.383	104.614
2045	39.5352	37.6957		16.3514	17.2676		134.976	126.847		195.757	206.8		108.508	105.981
2046	39.5205	37.7505		16.3948	17.1381		134.43	126.757		197.395	208.595		109.823	107.871
2047	39.4852	37.8619		16.3614	17.3405		135.25	125.54		198.286	210.538		110.451	110.071
2048	39.6262	37.5876		16.34	17.3438		136.446	124.064		199.029	212.7		110.922	112.452
2049	39.8557	37.531		16.3129	17.4043		136.955	124.51		200.495	213.657		112.16	113.638
2050	40.0871	37.4371		16.3338	17.71		138.733	124.106		201.7	214.943		113.135	115.31
2051	40.2157	37.4557		16.1905	17.6471		138.091	124.319		203.5	216.605		114.71	117.371
2052	40.099	37.5014		16.1552	17.4776		137.462	124.162		205.376	218.19		116.461	119.414
2053	39.97	37.5733		16.2338	17.4133		136.329	123.916		206.819	219.819		117.715	121.386
2054	40.1943	37.4014		16.2629	17.54		138.166	122.279		207.448	220.981		118.155	122.986
2055	40.129	37.3381		16.3048	17.4181		137.68	121.767		208.914	222.2		119.446	124.624
2056	40.0586	37.2095		16.281	17.6681		137.175	120.219		210.295	223.11		120.596	125.976
2057	40.0381	37.0829		16.3376	17.3376		137.837	120.058		211.319	224.205		121.398	127.471
2058	40.1024	37.1729		16.3395	17.2443		138.336	120.13		212.443	224.981		122.311	128.619
2059	40.0643	37.0481		16.3967	17.2567		137.231	119.675		214.033	226.086		123.79	130.067
2060	40.3371	37.1352		16.5419	17.2662		138.511	120.12		215.043	227.676		124.732	132.024
2061	40.5838	37.0262		16.2462	17.4395		140.611	118.231		215.79	228.61		125.29	133.262
2062	40.68	36.7243		16.55	17.2929		140.131	115.694		217.162	229.948		126.528	134.895
2063	40.5624	36.5433		16.5305	17.0233		139.759	115.163		218.862	230.552		128.007	135.886
2064	40.749	36.5086		16.6033	17.0162		140.804	115.384		219.476	231.267		128.426	136.924
2065	40.8881	36.4948		16.6395	17.0171		140.6	114.72		220.643	232		129.517	138.038
2066	41.1938	36.4505		16.7395	16.9114		141.391	114.952		221.643	232.995		130.408	139.433
2067	41.2957	36.499		16.8362	16.7019		141.359	115.004		222.781	233.714		131.345	140.552
2068	41.4086	36.46		16.7405	16.85		142.147	114.802		223.938	234.395		132.432	141.652
2069	41.4467	36.7662		16.7195	16.92		142.103	114.967		225.162	235		133.527	142.657
2070	41.25	37.0262		16.601	17.1467		142.418	114.426		226.162	236.362		134.353	144.395
2071	41.0114	37.1052		16.6781	17.1857		141.644	113.693		226.99	237.686		135.078	146.076
2072	41.1757	37.0876		16.8257	17.3562		143.117	112.947		227.162	238.567		135.125	147.448
2073	41.339	37.0643		16.8619	17.3586		142.709	111.254		227.705	239.762		135.508	149.01
2074	41.5695	37.1281		16.9038	17.4976		144.127	112.142		228.5	240.348		136.119	149.9
2075	41.55	37.3557		16.839	17.4676		143.863	112.27		229.49	241.257		136.982	151.271
2076	41.9238	37.2738		17.01	17.4986		145.634	110.244		229.676	242.357		137.006	152.843
2077	42.2562	37.3271		17.151	17.3095		146.921	110.082		230.081	243.09		137.337	154.024
2078	42.5452	37.4052		17.2005	17.2576		147.14	109.783		231.333	243.533		138.475	154.843
2079	42.7214	37.309		17.1929	17.4586		147.939	108.721		231.886	244.067		138.968	155.871
2080	42.82	37.3081		17.4419	17.4605		148.878	107.426		232.367	244.586		139.329	156.89
2081	42.7952	37.2719		17.3019	17.4271		148.614	106.916		232.771	244.343		139.536	157.148
2082	42.7381	37.221		17.5914	17.4343		147.495	106.509		233.476	244.438		140.113	157.795
2083	42.8719	37.0924		17.3919	17.3676		148.957	106.11		233.924	244.519		140.484	158.386
2084	42.9624	37.121		17.7895	17.5581		148.604	105.723		233.9	244.786		140.34	159.105
2085	43.261	37.0405		17.759	17.6495		148.745	104.366		234.467	244.99		140.926	159.8
2086	43.439	37.1643		17.779	17.7238		149.368	104.363		234.948	245.11		141.299	160.395
2087	43.4143	37.1505		17.8352	17.6743		148.946	103.084		235.281	245.3		141.488	161.071
2088	43.3562	37.0967		18.0419	17.829		149.026	102.52		235.405	245.129		141.598	161.386
2089	43.4438	37.3543		18.2733	17.5838		149.297	102.726		235.614	245.057		141.774	161.805

## Sheet: Fig. 2e
	Total inputs				Total outputs
	SSP1-2.6	SSP2-4.5	SSP5-8.5		SSP1-2.6	SSP2-4.5	SSP5-8.5
2010	301.333	301.81	298.53		262.103	261.462	262.032
2011	303.166	304.03	301.268		263.966	263.95	264.489
2012	305.286	306.63	304.793		264.336	265.899	265.186
2013	306.473	310.05	307.454		265.708	268.253	267.582
2014	306.986	313.718	309.549		268.052	269.63	270
2015	309.495	316.567	312.932		269.654	271.805	272.11
2016	311.928	319.445	315.57		270.826	273.725	273.957
2017	314.118	322.224	317.935		272.842	276.539	275.853
2018	315.62	325.831	320.73		276.071	279.304	277.95
2019	318.878	329.507	322.633		278.066	281.743	280.81
2020	322.78	331.039	324.242		279.356	283.842	283.08
2021	325.643	332.558	326.44		279.379	286.092	284.758
2022	326.028	334.521	329.504		280.597	290.017	286.125
2023	326.179	338.383	332.754		281.464	291.455	288.958
2024	326.228	341.442	334.8		282.7	293.512	291.864
2025	326.644	344.04	336.607		283.193	296.369	293.903
2026	326.716	348.092	338.005		284.075	298.665	295.809
2027	326.944	351.298	340.269		285.567	300.312	297.702
2028	328.077	354.594	342.859		286.351	302.006	299.031
2029	329.232	357.856	344.545		286.674	303.235	300.685
2030	330.091	358.416	346.046		286.722	305.223	301.61
2031	330.54	358.406	347.9		287.075	308.303	303.608
2032	331.199	361.208	349.947		287.862	310.512	304.865
2033	331.812	364.55	350.649		288.677	311.437	307.124
2034	333.068	365.662	351.541		288.987	313.16	309.223
2035	335.255	366.493	353.242		288.17	316.315	310.999
2036	335.011	368.842	355.8		288.654	317.807	312.473
2037	334.915	370.961	358.419		289.239	320.437	314.092
2038	335.041	373.473	360.58		289.261	322.261	316.522
2039	335.483	375.942	362.951		288.343	323.448	318.145
2040	335.29	377.973	364.8		287.608	325.427	320.233
2041	334.688	380.793	367.132		287.72	327.831	323.246
2042	335.151	384.061	371.149		288.378	329.734	324.915
2043	335.634	386.939	374.171		288.785	329.37	326.3
2044	336.282	387.276	375.269		289.77	332.157	326.988
2045	337.437	389.298	377.398		290.39	333.917	327.879
2046	338.32	391.651	379.409		291.079	335.08	329.421
2047	340.026	392.662	382.223		290.61	336.524	330.489
2048	340.368	393.884	384.194		291.118	338.073	331.366
2049	340.17	395.535	384.559		293.524	340.112	332.69
2050	341.8	397.593	385.534		293.627	342.666	333.959
2051	343.273	401.128	387.228		293.536	343.986	335.683
2052	343.285	403.351	388.951		293.889	345.041	336.661
2053	343.056	404.669	390.441		294.761	345.445	338.282
2054	343.901	405.168	392.914		296.922	347.732	338.391
2055	345.643	407.458	393.81		297.576	348.93	338.912
2056	345.785	409.754	395.761		297.975	349.822	339.13
2057	346.797	411.378	395.636		298.224	351.418	339.837
2058	346.849	413.14	395.857		299.33	352.912	340.636
2059	346.859	415.393	397.109		301.365	353.632	341.21
2060	348.5	416.759	397.722		302.354	356.061	343.17
2061	349.014	417.659	399.477		303.809	358.431	342.964
2062	349.256	420.186	401.525		305.379	359.613	342.077
2063	350.663	421.811	401.071		305.823	360.87	342.071
2064	352.462	423.192	400.579		306.154	362.542	342.988
2065	353.272	425.178	401.658		306.877	363.611	343.415
2066	353.425	426.605	402.962		307.009	365.517	344.541
2067	353.772	428.816	404.155		308.058	366.691	345.406
2068	354.07	430.135	405.52		310.356	368.531	346.243
2069	355.298	431.776	407.339		311.511	369.841	347.478
2070	356.804	432.898	409.755		310.307	370.807	348.918
2071	357.266	433.243	411.551		311.463	371.092	349.983
2072	356.7	433.204	412.581		312.616	372.567	350.563
2073	357.233	435.167	413.572		313.834	372.897	350.938
2074	358.619	436.491	413.967		314.647	375.103	352.545
2075	359.051	437.588	415.135		314.482	375.652	353.835
2076	358.06	437.925	417.33		316.304	377.768	353.741
2077	358.854	438.769	418.071		317.701	379.489	354.395
2078	359.13	440.389	418.877		319.099	381.159	354.737
2079	360.239	441.274	419.455		320.078	382.423	354.734
2080	361.858	442.471	419.767		320.072	383.746	354.644
2081	361.697	443.693	419.669		321.29	383.931	354.415
2082	362.141	444.692	420.109		322.352	383.949	354.44
2083	363.121	444.633	419.714		322.91	385.521	354.319
2084	362.143	445.9	419.576		323.907	385.776	354.731
2085	361.324	447.172	420.809		326.405	386.627	354.306
2086	362.77	447.881	420.66		326.885	387.717	354.915
2087	364.542	448.066	420.706		327.989	387.44	354.488
2088	365.365	447.318	420.387		328.76	387.763	354.248
2089	366.083	447.586	420.936		328.118	388.38	354.602

## Sheet: Fig. 2f
	Total inputs			Total outputs
	SSP2-4.5	SSP5-8.5		SSP2-4.5	SSP5-8.5
2010	282.058	278.873		229.611	229.789
2011	284.754	281.925		232.379	232.503
2012	287.696	285.66		234.501	232.897
2013	291.389	288.473		236.913	234.98
2014	295.146	290.63		238.472	237.594
2015	298.09	293.837		241.117	240.006
2016	300.954	296.347		243.199	241.566
2017	303.624	298.497		246.278	243.197
2018	307.022	300.94		249.264	244.781
2019	310.507	302.542		251.35	247.159
2020	311.996	303.871		253.405	248.86
2021	313.401	305.716		255.654	250.046
2022	315.226	308.39		259.754	250.734
2023	318.75	311.154		260.637	253.092
2024	321.609	312.848		262.324	255.464
2025	323.959	314.259		265.213	256.797
2026	327.687	315.31		267.192	258.003
2027	330.75	317.121		268.366	259.57
2028	333.903	319.268		269.847	260.075
2029	337.004	320.54		270.288	261.244
2030	337.53	321.689		272.17	261.326
2031	337.477	323.152		275.336	262.695
2032	340.003	324.842		277.62	263.323
2033	343.164	325.363		277.894	265.581
2034	344.119	326.013		279.568	267.635
2035	344.845	327.399		282.87	269.447
2036	346.961	329.68		284.168	270.41
2037	348.961	331.967		286.881	271.972
2038	351.268	333.87		288.663	274.428
2039	353.537	336.028		289.469	276.166
2040	355.397	337.71		291.58	278.878
2041	357.936	339.841		293.86	282.517
2042	360.98	343.658		295.72	284.364
2043	363.691	346.514		294.588	285.893
2044	364.01	347.692		297.751	286.825
2045	365.845	349.746		299.37	287.791
2046	368.075	351.709		300.169	289.517
2047	369.071	354.28		301.548	290.814
2048	370.208	356.184		303.334	291.448
2049	371.616	356.611		305.284	293.083
2050	373.493	357.667		308.289	294.563
2051	376.832	359.313		309.208	296.793
2052	378.932	360.899		310.178	298.555
2053	380.15	362.38		310.248	300.289
2054	380.611	364.633		312.778	300.206
2055	382.843	365.53		313.56	301.147
2056	385.021	367.461		314.111	301.073
2057	386.568	367.46		315.61	301.95
2058	388.15	367.742		317.09	303.166
2059	390.289	368.942		317.482	304.047
2060	391.606	369.431		320.122	306.545
2061	392.492	371.068		322.731	305.959
2062	394.867	373.058		323.889	304.607
2063	396.421	372.61		324.859	304.615
2064	397.773	372.103		326.582	305.833
2065	399.697	373.091		327.644	306.27
2066	401.12	374.267		329.732	307.747
2067	403.316	375.298		330.835	308.758
2068	404.583	376.616		332.729	309.765
2069	406.138	378.363		333.796	311.31
2070	407.312	380.674		334.621	312.994
2071	407.734	382.289		334.411	314.06
2072	407.67	383.262		336.243	314.839
2073	409.552	384.287		336.418	314.687
2074	410.862	384.619		338.719	316.668
2075	411.907	385.802		339.234	318.364
2076	412.258	387.973		341.574	317.86
2077	413.064	388.638		343.666	318.743
2078	414.546	389.381		345.36	319.289
2079	415.441	389.945		346.821	319.36
2080	416.624	390.358		348.469	319.085
2081	417.836	390.473		348.248	318.762
2082	418.773	390.89		347.938	318.959
2083	418.829	390.519		349.705	318.956
2084	420.119	390.395		349.696	319.507
2085	421.272	391.632		350.691	318.856
2086	421.952	391.445		351.885	319.647
2087	422.18	391.525		351.683	318.98
2088	421.394	391.349		352.022	318.831
2089	421.667	391.927		352.788	319.469

## Sheet: Fig. 2g
	Storage changes
	SSP1-2.6	SSP2-4.5	SSP5-8.5
2010	39.2305	40.3476	36.4976
2011	39.1995	40.0795	36.7795
2012	40.9495	40.7305	39.6071
2013	40.7648	41.7976	39.8719
2014	38.9333	44.0871	39.5495
2015	39.8405	44.7614	40.8224
2016	41.1019	45.7195	41.6133
2017	41.2757	45.6857	42.0824
2018	39.5481	46.5271	42.7795
2019	40.8114	47.7643	41.8224
2020	43.4238	47.1971	41.1624
2021	46.2648	46.4662	41.6819
2022	45.431	44.5048	43.3786
2023	44.7148	46.9276	43.7967
2024	43.5286	47.93	42.9357
2025	43.4505	47.671	42.7038
2026	42.641	49.4267	42.1967
2027	41.3776	50.9857	42.5671
2028	41.7257	52.5876	43.8276
2029	42.5581	54.6214	43.86
2030	43.3695	53.1924	44.4362
2031	43.4648	50.1029	44.2919
2032	43.3367	50.6952	45.0819
2033	43.1348	53.1129	43.5252
2034	44.0805	52.5014	42.3181
2035	47.0852	50.1781	42.2429
2036	46.3571	51.0352	43.3267
2037	45.6762	50.5238	44.3271
2038	45.78	51.2119	44.0581
2039	47.14	52.4943	44.8067
2040	47.6819	52.5457	44.5667
2041	46.9676	52.9619	43.8862
2042	46.7738	54.3271	46.2333
2043	46.8495	57.569	47.871
2044	46.5124	55.1195	48.281
2045	47.0471	55.3805	49.5195
2046	47.2414	56.571	49.9876
2047	49.4162	56.1376	51.7348
2048	49.25	55.811	52.8276
2049	46.6452	55.4233	51.869
2050	48.1724	54.9271	51.5748
2051	49.7376	57.1419	51.5448
2052	49.3967	58.31	52.2905
2053	48.2943	59.2238	52.159
2054	46.9786	57.4357	54.5229
2055	48.0671	58.5271	54.8986
2056	47.8095	59.9324	56.6314
2057	48.5724	59.96	55.7995
2058	47.5181	60.2281	55.221
2059	45.4938	61.7614	55.8981
2060	46.1457	60.6971	54.5519
2061	45.2048	59.2271	56.5133
2062	43.8767	60.5729	59.4481
2063	44.8405	60.9414	59.0005
2064	46.3081	60.6505	57.591
2065	46.3948	61.5667	58.2424
2066	46.4167	61.0886	58.4205
2067	45.7148	62.1248	58.749
2068	43.7143	61.6043	59.2776
2069	43.7867	61.9352	59.861
2070	46.4976	62.0914	60.8371
2071	45.8029	62.1514	61.5676
2072	44.0843	60.6367	62.0181
2073	43.399	62.27	62.6348
2074	43.9719	61.3876	61.4214
2075	44.5695	61.9357	61.3
2076	41.7567	60.1567	63.5895
2077	41.1524	59.2805	63.6767
2078	40.0319	59.2295	64.14
2079	40.1605	58.8514	64.7205
2080	41.7857	58.7257	65.1229
2081	40.4071	59.7614	65.2538
2082	39.789	60.7429	65.6686
2083	40.2105	59.1119	65.3952
2084	38.2367	60.1238	64.8448
2085	34.919	60.5452	66.5024
2086	35.8852	60.1638	65.7448
2087	36.5529	60.6257	66.2186
2088	36.6057	59.5552	66.1386
2089	37.9648	59.2057	66.3338

[truncated: 23 more sheets: Fig. 2h, Fig. 3, Fig. 4a and Fig. 5_X axis, Fig. 4b, Fig. 4c, Fig. 5a, Fig. 5b, Fig. 5c, Fig. 5d, Fig. 5e, Fig. 5f, Fig. 5g, Fig. S1, Fig. S2, Fig. S3, Fig. S4a,c, Fig. S4b,d, Fig. S5, Fig. S6a, Fig. S6b …]
